# Supplementary material for: Circ_0092012 knockdown restrains non-small cell lung cancer progression by inhibiting cell malignant phenotype and immune escape through microRNA-635/programmed death ligand 1 axis
Source: Bioengineered. 2022 Jun 19;13(5):13929–43. doi: 10.1080/21655979.2022.2080386 (PMC9276036; doi:10.1080/21655979.2022.2080386)
Supplement: Supplemental Material [file KBIE_A_2080386_SM5074.zip]

Archive with 15 entries (15 files):
- Fig1.xlsx
- Fig2.xlsx
- Fig3.xlsx
- Fig4.xlsx
- Fig5.xlsx
- Fig6.xlsx
- Fig7.xlsx
- Fig8.xlsx
- Figure S1.tif
- Figure S2.tif
- Figure S4.tif
- Figure S5.tif
- FigureS3.tif
- IRB.jpg
- original images of western blots.pdf
