# Supplementary material for: Circ_0092012 knockdown restrains non-small cell lung cancer progression by inhibiting cell malignant phenotype and immune escape through microRNA-635/programmed death ligand 1 axis
Source: Bioengineered. 2022 Jun 19;13(5):13929–43. doi: 10.1080/21655979.2022.2080386 (PMC9276036; doi:10.1080/21655979.2022.2080386)
Supplement: Supplemental Material [file KBIE_A_2080386_SM5074.zip › Fig1.xlsx]

## Sheet: A.csv
Normal	Tumor
0.88	3.36
1.75	2.85
1.3	1.56
1.66	1.21
0.21	1.56
1.55	1.15
0.88	1.35
1.42	2.96
1.66	3.23
1.12	1.85
1.02	1.12
0.35	3.25
0.88	2
0.86	4.55
2.25	4.86
2.33	3.3
0.7	3.12
0.42	2.32
2.25	2.45
0.66	2.88
0.52	2.36
0.21	4.12
0.15	3.36
0.33	3.89
0.7	4.44
0.23	3.77
0.55	2.51

## Sheet: B.csv
HBE	HBE	HBE	H460	H460	H460	H1299	H1299	H1299	A549	A549	A549
1.02	1.05	0.93	1.56	1.69	1.4	1.86	2.1	1.75	2.35	2.56	2.12

## Sheet: C.csv
	Mock	Mock	Mock	RNase R	RNase R	RNase R
circ_0092012	1.02	1.08	0.9	0.98	1.1	0.85
GAPDH	0.98	1.12	0.9	0.42	0.49	0.3

## Sheet: D.csv
	Mock	Mock	Mock	RNase R	RNase R	RNase R
circ_0092012	1.02	1.12	0.86	0.92	1.05	0.83
GAPDH	1.01	1.05	0.94	0.32	0.38	0.22

## Sheet: E.csv
	Random primers	Random primers	Random primers	Oligo (dT)18primers	Oligo (dT)18primers	Oligo (dT)18primers
circ_0092012	1.02	1.08	0.9	0.23	0.3	0.12
GAPDH	1.05	1.02	0.93	1.02	1.05	0.86

## Sheet: F.csv
	Random primers	Random primers	Random primers	Oligo (dT)18primers	Oligo (dT)18primers	Oligo (dT)18primers
circ_0092012	1.02	1.1	0.88	0.29	0.38	0.2
GAPDH	1.05	1.03	0.92	0.96	1.1	0.82

## Sheet: G.csv
	circ_0092012	circ_0092012	circ_0092012	FLNA mRNA	FLNA mRNA	FLNA mRNA
0h	1.05	1.04	0.91	1.06	1.05	0.89
4h	0.98	1.05	0.9	0.67	0.75	0.6
8h	0.96	1.02	0.91	0.48	0.56	0.41
12h	0.88	0.96	0.8	0.4	0.47	0.33
24h	0.85	0.91	0.78	0.37	0.46	0.26

## Sheet: H.csv
	circ_0092012	circ_0092012	circ_0092012	FLNA mRNA	FLNA mRNA	FLNA mRNA
0h	1.08	1.03	0.89	0.97	1.1	0.93
4h	0.95	1.03	0.9	0.72	0.78	0.61
8h	0.91	0.98	0.83	0.53	0.59	0.4
12h	0.87	0.96	0.78	0.39	0.45	0.32
24h	0.84	0.93	0.75	0.33	0.38	0.23

## Sheet: I.csv
	Nucleus	Nucleus	Nucleus	Cytoplasm	Cytoplasm	Cytoplasm
circ_0092012	0.31	0.39	0.22	0.69	0.61	0.78
U6	0.8	0.89	0.7	0.2	0.11	0.3
GAPDH	0.33	0.4	0.25	0.67	0.6	0.75

## Sheet: J.csv
	Nucleus	Nucleus	Nucleus	Cytoplasm	Cytoplasm	Cytoplasm
circ_0092012	0.34	0.42	0.26	0.66	0.58	0.74
U6	0.72	0.81	0.63	0.28	0.19	0.37
GAPDH	0.3	0.4	0.21	0.7	0.6	0.79

[truncated: 3 more sheets: Sheet1, Sheet2, Sheet3]
