# Supplementary material for: Circ_0092012 knockdown restrains non-small cell lung cancer progression by inhibiting cell malignant phenotype and immune escape through microRNA-635/programmed death ligand 1 axis
Source: Bioengineered. 2022 Jun 19;13(5):13929–43. doi: 10.1080/21655979.2022.2080386 (PMC9276036; doi:10.1080/21655979.2022.2080386)
Supplement: Supplemental Material [file KBIE_A_2080386_SM5074.zip › Fig2.xlsx]

## Sheet: H.csv
	si-NC	si-NC	si-NC	si-circ_0092012	si-circ_0092012	si-circ_0092012
Cleaved-caspase-3	1.02	1.08	0.9	2.33	2.56	2.2
MMP2	1.02	1.06	0.92	0.42	0.48	0.35

## Sheet: G.csv
	si-NC	si-NC	si-NC	si-circ_0092012	si-circ_0092012	si-circ_0092012
Cleaved-caspase-3	1.01	1.1	0.89	1.96	2.1	1.8
MMP2	1.05	1.05	0.9	0.55	0.62	0.47

## Sheet: F.csv
	si-NC	si-NC	si-NC	si-circ_0092012	si-circ_0092012	si-circ_0092012
H1299	0.98	1.09	0.93	0.63	0.69	0.55
A549	1.04	1.06	0.9	0.52	0.59	0.4

## Sheet: E.csv
	si-NC	si-NC	si-NC	si-circ_0092012	si-circ_0092012	si-circ_0092012
H1299	105	116	95	63	69	50
A549	112	128	102	50	58	40

## Sheet: D.csv
	si-NC	si-NC	si-NC	si-circ_0092012	si-circ_0092012	si-circ_0092012
H1299	5.8	7.3	4.2	17.5	18.9	16
A549	6.8	7.9	4.2	20.5	22.3	18

## Sheet: C.csv
	si-NC	si-NC	si-NC	si-circ_0092012	si-circ_0092012	si-circ_0092012
H1299	44	48	40	30	33	27
A549	42	45	39	24	27	20

## Sheet: B.csv
	si-NC	si-NC	si-NC	si-circ_0092012	si-circ_0092012	si-circ_0092012
H1299	100	109	91	60	68	50
A549	101	105	94	53	59	45

## Sheet: A.csv
	si-NC	si-NC	si-NC	si-circ_0092012	si-circ_0092012	si-circ_0092012
H1299	1.02	1.07	0.92	0.4	0.45	0.32
A549	1.01	1.11	0.88	0.33	0.38	0.22
