# Supplementary material for: Circ_0092012 knockdown restrains non-small cell lung cancer progression by inhibiting cell malignant phenotype and immune escape through microRNA-635/programmed death ligand 1 axis
Source: Bioengineered. 2022 Jun 19;13(5):13929–43. doi: 10.1080/21655979.2022.2080386 (PMC9276036; doi:10.1080/21655979.2022.2080386)
Supplement: Supplemental Material [file KBIE_A_2080386_SM5074.zip › Fig3.xlsx]

## Sheet: C.csv
	Control	Control	Control	PHA	PHA	PHA	PHA+si-NC	PHA+si-NC	PHA+si-NC	PHA+si-circ_0092012	PHA+si-circ_0092012	PHA+si-circ_0092012
H1299	0.14	0.19	0.1	2.2	2.36	2.02	0.85	0.96	0.7	1.35	1.48	1.2
A549	0.2	0.23	0.15	2.01	2.15	1.85	0.8	0.92	0.63	1.42	1.58	1.23

## Sheet: B.csv
	Control	Control	Control	PHA	PHA	PHA	PHA+si-NC	PHA+si-NC	PHA+si-NC	PHA+si-circ_0092012	PHA+si-circ_0092012	PHA+si-circ_0092012
H1299	0.18	0.23	0.12	1.82	1.96	1.7	0.72	0.86	0.65	1.32	1.45	1.2
A549	0.14	0.18	0.1	2.02	2.15	1.85	0.89	0.98	0.7	1.65	1.78	1.42

## Sheet: A.csv
	si-NC	si-NC	si-NC	si-circ_0092012	si-circ_0092012	si-circ_0092012
H1299	23.3	25.3	20.3	15.2	16.9	14.2
A549	21.3	23.5	18.2	11.2	12.9	10.1
