# Supplementary material for: Circ_0092012 knockdown restrains non-small cell lung cancer progression by inhibiting cell malignant phenotype and immune escape through microRNA-635/programmed death ligand 1 axis
Source: Bioengineered. 2022 Jun 19;13(5):13929–43. doi: 10.1080/21655979.2022.2080386 (PMC9276036; doi:10.1080/21655979.2022.2080386)
Supplement: Supplemental Material [file KBIE_A_2080386_SM5074.zip › Fig5.xlsx]

## Sheet: K.csv
	Control	Control	Control	PHA	PHA	PHA	PHA+si-NC	PHA+si-NC	PHA+si-NC	PHA+si-circ_0092012	PHA+si-circ_0092012	PHA+si-circ_0092012	PHA+si-circ_0092012+anti-miR-NC	PHA+si-circ_0092012+anti-miR-NC	PHA+si-circ_0092012+anti-miR-NC	PHA+si-circ_0092012+anti-miR-635	PHA+si-circ_0092012+anti-miR-635	PHA+si-circ_0092012+anti-miR-635
H1299	0.15	0.19	0.1	2.18	2.29	2.01	0.9	0.98	0.7	1.4	1.55	1.3	1.42	1.49	1.32	1.08	1.12	0.9
A549	0.2	0.23	0.15	2.01	2.15	1.85	0.78	0.88	0.7	1.5	1.59	1.42	1.45	1.58	1.32	1.1	1.2	1.01

## Sheet: J.csv
	Control	Control	Control	PHA	PHA	PHA	PHA+si-NC	PHA+si-NC	PHA+si-NC	PHA+si-circ_0092012	PHA+si-circ_0092012	PHA+si-circ_0092012	PHA+si-circ_0092012+anti-miR-NC	PHA+si-circ_0092012+anti-miR-NC	PHA+si-circ_0092012+anti-miR-NC	PHA+si-circ_0092012+anti-miR-635	PHA+si-circ_0092012+anti-miR-635	PHA+si-circ_0092012+anti-miR-635
H1299	0.15	0.19	0.1	1.85	1.96	1.7	0.7	0.82	0.6	1.42	1.52	1.32	1.45	1.55	1.35	0.98	1.1	0.9
A549	0.18	0.22	0.12	2.1	2.28	1.92	0.8	0.92	0.7	1.62	1.7	1.5	1.6	1.77	1.45	1.05	1.12	0.9

## Sheet: I.csv
	si-NC	si-NC	si-NC	si-circ_0092012	si-circ_0092012	si-circ_0092012	si-circ_0092012+anti-miR-NC	si-circ_0092012+anti-miR-NC	si-circ_0092012+anti-miR-NC	si-circ_0092012+anti-miR-635	si-circ_0092012+anti-miR-635	si-circ_0092012+anti-miR-635
H1299	22.3	24.5	20.3	14.5	15.9	12.5	15	16.9	12.8	19.3	21.5	18
A549	20.3	22.5	18.3	10.5	12.9	9.3	11	12.5	10.4	17.5	18.9	16.1

## Sheet: H.csv
	si-NC	si-NC	si-NC	si-circ_0092012	si-circ_0092012	si-circ_0092012	si-circ_0092012+anti-miR-NC	si-circ_0092012+anti-miR-NC	si-circ_0092012+anti-miR-NC	si-circ_0092012+anti-miR-635	si-circ_0092012+anti-miR-635	si-circ_0092012+anti-miR-635
Cleaved-caspase-3	1.06	1.02	0.92	2.4	2.55	2.3	2.45	2.63	2.21	1.42	1.59	1.23
MMP2	1.08	1.01	0.91	0.45	0.5	0.4	0.43	0.49	0.36	0.84	0.9	0.75

## Sheet: G.csv
	si-NC	si-NC	si-NC	si-circ_0092012	si-circ_0092012	si-circ_0092012	si-circ_0092012+anti-miR-NC	si-circ_0092012+anti-miR-NC	si-circ_0092012+anti-miR-NC	si-circ_0092012+anti-miR-635	si-circ_0092012+anti-miR-635	si-circ_0092012+anti-miR-635
Cleaved-caspase-3	1.01	1.05	0.94	2.08	2.19	1.95	2.1	2.33	1.85	1.35	1.49	1.2
MMP2	1.08	1.04	0.88	0.52	0.58	0.42	0.5	0.57	0.43	0.86	0.92	0.8

## Sheet: F.csv
	si-NC	si-NC	si-NC	si-circ_0092012	si-circ_0092012	si-circ_0092012	si-circ_0092012+anti-miR-NC	si-circ_0092012+anti-miR-NC	si-circ_0092012+anti-miR-NC	si-circ_0092012+anti-miR-635	si-circ_0092012+anti-miR-635	si-circ_0092012+anti-miR-635
H1299	1.05	1.02	0.93	0.65	0.7	0.6	0.67	0.75	0.61	0.9	0.95	0.83
A549	1.04	1.08	0.88	0.53	0.58	0.45	0.52	0.59	0.44	0.82	0.89	0.75

## Sheet: E.csv
	si-NC	si-NC	si-NC	si-circ_0092012	si-circ_0092012	si-circ_0092012	si-circ_0092012+anti-miR-NC	si-circ_0092012+anti-miR-NC	si-circ_0092012+anti-miR-NC	si-circ_0092012+anti-miR-635	si-circ_0092012+anti-miR-635	si-circ_0092012+anti-miR-635
H1299	102	112	90	58	65	50	62	69	53	91	98	81
A549	98	108	91	50	59	42	48	55	40	89	98	83

## Sheet: D.csv
	si-NC	si-NC	si-NC	si-circ_0092012	si-circ_0092012	si-circ_0092012	si-circ_0092012+anti-miR-NC	si-circ_0092012+anti-miR-NC	si-circ_0092012+anti-miR-NC	si-circ_0092012+anti-miR-635	si-circ_0092012+anti-miR-635	si-circ_0092012+anti-miR-635
H1299	7.2	8.9	5.1	18.5	20.5	17	18	20.1	16.5	12	13.2	10.1
A549	5.6	6.5	4.1	20.5	22.3	18.2	20.1	21.5	18	13.1	14.3	10.8

## Sheet: C.csv
	si-NC	si-NC	si-NC	si-circ_0092012	si-circ_0092012	si-circ_0092012	si-circ_0092012+anti-miR-NC	si-circ_0092012+anti-miR-NC	si-circ_0092012+anti-miR-NC	si-circ_0092012+anti-miR-635	si-circ_0092012+anti-miR-635	si-circ_0092012+anti-miR-635
H1299	43	45	40	26	28	24	27	30	24	39	41	35
A549	41	45	38	22	26	19	23	25	21	36	38	34

## Sheet: B.csv
	si-NC	si-NC	si-NC	si-circ_0092012	si-circ_0092012	si-circ_0092012	si-circ_0092012+anti-miR-NC	si-circ_0092012+anti-miR-NC	si-circ_0092012+anti-miR-NC	si-circ_0092012+anti-miR-635	si-circ_0092012+anti-miR-635	si-circ_0092012+anti-miR-635
H1299	102	108	90	60	67	53	58	65	51	86	92	80
A549	102	106	92	48	55	40	50	56	43	83	88	76

[truncated: 4 more sheets: A.csv, Sheet1, Sheet2, Sheet3]
