# Supplementary material for: Circ_0092012 knockdown restrains non-small cell lung cancer progression by inhibiting cell malignant phenotype and immune escape through microRNA-635/programmed death ligand 1 axis
Source: Bioengineered. 2022 Jun 19;13(5):13929–43. doi: 10.1080/21655979.2022.2080386 (PMC9276036; doi:10.1080/21655979.2022.2080386)
Supplement: Supplemental Material [file KBIE_A_2080386_SM5074.zip › Fig6.xlsx]

## Sheet: K.csv
HBE	HBE	HBE	H1299	H1299	H1299	A549	A549	A549
1.02	1.05	0.93	1.78	1.88	1.6	2.1	2.25	1.9

## Sheet: J.csv
Normal	Normal	Normal	Tumor	Tumor	Tumor
1.08	1.04	0.88	1.92	2.1	1.8

## Sheet: I.csv
0.17	3.96
0.28	3.7
0.62	1.52
0.7	1.24
0.88	1.1
0.55	1.69
0.68	2.45
0.1	3.75
0.57	2.96
0.66	2.23
0.77	1.42
0.35	4.01
0.3	3.23
0.1	4.25
0.07	4.89
0.22	3.85
0.25	3.52
0.47	1.4
0.4	2.75
0.45	3.1
0.38	2.41
0.18	3.35
0.2	4.75
0.23	4.95
0.06	5.23
0.26	2.96
0.32	2.47

## Sheet: H.csv
Normal	Tumor
1.72	3.96
0.8	3.7
0.4	1.52
0.65	1.24
1.12	1.1
0.42	1.69
1.24	2.45
1.09	3.75
0.15	2.96
0.38	2.23
0.66	1.42
1.36	4.01
0.36	3.23
0.55	4.25
0.89	4.89
1.86	3.85
1.52	3.52
0.45	1.4
0.88	2.75
2.1	3.1
2.38	2.41
2.04	3.35
0.45	4.75
0.77	4.95
1.05	5.23
0.85	2.96
0.42	2.47

## Sheet: G.csv
	miR-NC	miR-NC	miR-NC	miR-635	miR-635	miR-635
Ago2	1.07	1.03	0.9	144	156	132
lgG	1.06	1.08	0.86	1.04	1.12	0.89

## Sheet: F.csv
	miR-NC	miR-NC	miR-NC	miR-635	miR-635	miR-635
Ago2	1.05	1.06	0.89	113	129	103
lgG	1.01	1.07	0.92	1.08	1.12	0.96

## Sheet: E.csv
	lgG	lgG	lgG	Ago2	Ago2	Ago2
miR-635	1.02	1.04	0.94	45	50	40
PDL1	1	1.07	0.93	63	68	58

## Sheet: D.csv
	lgG	lgG	lgG	Ago2	Ago2	Ago2
miR-635	1.02	1.1	0.88	30	33	27
PDL1	1	1.07	0.93	42	45	37

## Sheet: C.csv
	miR-NC	miR-NC	miR-NC	miR-635	miR-635	miR-635
WT-PDL1 3'UTR	0.99	1.09	0.92	0.38	0.49	0.3
MUT-PDL1 3'UTR	1.01	1.11	0.88	1.02	1.12	0.92

## Sheet: B.csv
	miR-NC	miR-NC	miR-NC	miR-635	miR-635	miR-635
WT-PDL1 3'UTR	1	1.08	0.92	0.48	0.57	0.4
MUT-PDL1 3'UTR	1.01	1.12	0.87	1.05	1.03	0.85

[truncated: 3 more sheets: Sheet1, Sheet2, Sheet3]
