# Supplementary material for: Circ_0092012 knockdown restrains non-small cell lung cancer progression by inhibiting cell malignant phenotype and immune escape through microRNA-635/programmed death ligand 1 axis
Source: Bioengineered. 2022 Jun 19;13(5):13929–43. doi: 10.1080/21655979.2022.2080386 (PMC9276036; doi:10.1080/21655979.2022.2080386)
Supplement: Supplemental Material [file KBIE_A_2080386_SM5074.zip › Fig7.xlsx]

## Sheet: L.csv
	si-NC	si-NC	si-NC	si-circ_0092012	si-circ_0092012	si-circ_0092012	si-circ_0092012+anti-miR-NC	si-circ_0092012+anti-miR-NC	si-circ_0092012+anti-miR-NC	si-circ_0092012+anti-miR-635	si-circ_0092012+anti-miR-635	si-circ_0092012+anti-miR-635
H1299	1.05	1.02	0.93	0.56	0.65	0.5	0.53	0.59	0.45	0.84	0.89	0.75
A549	1.04	1.08	0.88	0.45	0.53	0.38	0.48	0.55	0.4	0.8	0.86	0.72

## Sheet: K.csv
	Control	Control	Control	PHA	PHA	PHA	PHA+miR-NC	PHA+miR-NC	PHA+miR-NC	PHA+miR-635	PHA+miR-635	PHA+miR-635	PHA+miR-635+pcDNA	PHA+miR-635+pcDNA	PHA+miR-635+pcDNA	PHA+miR-635+PDL1	PHA+miR-635+PDL1	PHA+miR-635+PDL1
H1299	0.18	0.22	0.12	2.1	2.29	1.85	0.85	0.99	0.75	1.66	1.75	1.5	1.68	1.85	1.53	1.15	1.26	1.02
A549	0.2	0.23	0.15	1.95	2.05	1.85	0.7	0.82	0.65	1.7	1.85	1.53	1.62	1.77	1.5	1.12	1.26	0.95

## Sheet: J.csv
	Control	Control	Control	PHA	PHA	PHA	PHA+miR-NC	PHA+miR-NC	PHA+miR-NC	PHA+miR-635	PHA+miR-635	PHA+miR-635	PHA+miR-635+pcDNA	PHA+miR-635+pcDNA	PHA+miR-635+pcDNA	PHA+miR-635+PDL1	PHA+miR-635+PDL1	PHA+miR-635+PDL1
H1299	0.2	0.25	0.12	1.8	1.95	1.7	0.76	0.88	0.65	1.56	1.6	1.42	1.5	1.66	1.32	0.92	1.05	0.77
A549	0.18	0.22	0.12	2.05	2.16	1.85	0.88	0.96	0.75	1.85	1.99	1.7	1.8	1.92	1.65	1.12	1.26	1.01

## Sheet: I.csv
	miR-NC	miR-NC	miR-NC	miR-635	miR-635	miR-635	miR-635+pcDNA	miR-635+pcDNA	miR-635+pcDNA	miR-635+PDL1	miR-635+PDL1	miR-635+PDL1
H1299	23.5	25.3	21.2	15.6	17.2	14	15.1	16.8	13.1	21.2	22.9	18.9
A549	21.5	22.6	19.3	14	15.6	12.3	13.5	15.2	11.5	19	20.3	18

## Sheet: H.csv
	miR-NC	miR-NC	miR-NC	miR-635	miR-635	miR-635	miR-635+pcDNA	miR-635+pcDNA	miR-635+pcDNA	miR-635+PDL1	miR-635+PDL1	miR-635+PDL1
Cleaved-caspase-3	1.06	1.03	0.91	2.01	2.15	1.82	1.95	2.12	1.8	1.32	1.45	1.15
MMP2	1.05	1.01	0.94	0.52	0.58	0.42	0.5	0.57	0.43	0.85	0.92	0.78

## Sheet: G.csv
	miR-NC	miR-NC	miR-NC	miR-635	miR-635	miR-635	miR-635+pcDNA	miR-635+pcDNA	miR-635+pcDNA	miR-635+PDL1	miR-635+PDL1	miR-635+PDL1
Cleaved-caspase-3	1.05	1.06	0.89	1.75	1.88	1.6	1.8	1.92	1.63	1.22	1.35	1.1
MMP2	1.08	1.04	0.88	0.6	0.68	0.52	0.57	0.66	0.5	0.84	0.89	0.77

## Sheet: F.csv
	miR-NC	miR-NC	miR-NC	miR-635	miR-635	miR-635	miR-635+pcDNA	miR-635+pcDNA	miR-635+pcDNA	miR-635+PDL1	miR-635+PDL1	miR-635+PDL1
H1299	1.03	1.08	0.89	0.6	0.68	0.52	0.58	0.66	0.51	0.86	0.93	0.78
A549	1.04	1.08	0.88	0.55	0.62	0.47	0.57	0.65	0.5	0.88	0.96	0.81

## Sheet: E.csv
	miR-NC	miR-NC	miR-NC	miR-635	miR-635	miR-635	miR-635+pcDNA	miR-635+pcDNA	miR-635+pcDNA	miR-635+PDL1	miR-635+PDL1	miR-635+PDL1
H1299	113	125	102	68	75	60	70	79	60	107	113	92
A549	120	129	108	56	65	50	53	59	43	102	113	90

## Sheet: D.csv
	miR-NC	miR-NC	miR-NC	miR-635	miR-635	miR-635	miR-635+pcDNA	miR-635+pcDNA	miR-635+pcDNA	miR-635+PDL1	miR-635+PDL1	miR-635+PDL1
H1299	6.5	7.8	4.5	17.2	18.6	16	16.5	17.9	15	11.2	12.6	10.1
A549	5.6	6.5	4.1	18.5	20.1	17.3	19	20.5	17.6	12.1	13.5	10.5

## Sheet: C.csv
	miR-NC	miR-NC	miR-NC	miR-635	miR-635	miR-635	miR-635+pcDNA	miR-635+pcDNA	miR-635+pcDNA	miR-635+PDL1	miR-635+PDL1	miR-635+PDL1
H1299	44	48	40	27	30	24	26	28	23	40	43	37
A549	45	48	42	25	28	22	26	29	23	39	42	35

[truncated: 5 more sheets: B.csv, A.csv, Sheet1, Sheet2, Sheet3]
