# Supplementary material for: Circ_0092012 knockdown restrains non-small cell lung cancer progression by inhibiting cell malignant phenotype and immune escape through microRNA-635/programmed death ligand 1 axis
Source: Bioengineered. 2022 Jun 19;13(5):13929–43. doi: 10.1080/21655979.2022.2080386 (PMC9276036; doi:10.1080/21655979.2022.2080386)
Supplement: Supplemental Material [file KBIE_A_2080386_SM5074.zip › Fig8.xlsx]

## Sheet: D.csv
sh-NC	sh-NC	sh-NC	sh-circ_0092012	sh-circ_0092012	sh-circ_0092012
1.05	1.06	0.89	0.45	0.58	0.3

## Sheet: C.csv
	sh-NC	sh-NC	sh-NC	sh-circ_0092012	sh-circ_0092012	sh-circ_0092012
circ_0092012	1.02	1.12	0.86	0.56	0.63	0.42
miR-635	1.05	1.06	0.89	1.85	1.99	1.7

## Sheet: B.csv
sh-NC	sh-NC	sh-NC	sh-NC	sh-NC	sh-NC	sh-circ_0092012	sh-circ_0092012	sh-circ_0092012	sh-circ_0092012	sh-circ_0092012	sh-circ_0092012
912	1052	832	956	1032	855	523	596	412	599	687	445

## Sheet: A.csv
	sh-NC	sh-NC	sh-NC	sh-NC	sh-NC	sh-NC	sh-circ_0092012	sh-circ_0092012	sh-circ_0092012	sh-circ_0092012	sh-circ_0092012	sh-circ_0092012
8	235	312	165	202	288	142	231	295	165	221	278	152
11	289	389	201	263	355	186	263	336	185	277	354	163
14	375	466	286	345	426	253	299	386	205	312	377	224
17	496	589	401	523	632	433	352	453	275	369	475	233
20	635	756	536	689	821	604	423	493	332	445	512	356
23	856	956	752	899	996	810	496	586	401	502	613	435
